# Supplementary material for: Ancient Ancestry Informative Markers for Identifying Fine-Scale Ancient Population Structure in Eurasians
Source: Genes (Basel). 2018 Dec 12;9(12):625. doi: 10.3390/genes9120625 (PMC6316245; doi:10.3390/genes9120625)
Supplement: Supplementary file 1 [file genes-09-00625-s001.zip]

Archive with 4 entries (4 files):
- Additional file 1.zip
- Additional file 2.zip
- Additional file 3.zip
- genes-393948-supplementary-material-final.docx
